# Supplementary material for: Metabolomic Characterization of Baby Spinach Phenolics Transformation During Gastrointestinal Digestion and Microbiome-Mediated Metabolism
Source: Foods. 2026 May 27;15(11):1893. doi: 10.3390/foods15111893 (PMC13257288; doi:10.3390/foods15111893)
Supplement: Supplementary file 1 [file foods-15-01893-s001.zip]

Archive with 1 entries (1 files):
- foods-4296556-supplementary.pdf
